# Supplementary material for: A novel mushroom (Auricularia polytricha) glycoprotein protects against lead-induced hepatoxicity, promotes lead adsorption, inhibits organ accumulation of lead, upregulates detoxifying proteins, and enhances immunoregulation in rats
Source: Front Nutr. 2023 Apr 6;10:1144346. doi: 10.3389/fnut.2023.1144346 (PMC10116064; doi:10.3389/fnut.2023.1144346)
Supplement: Supplementary file 2 [file Table_2.XLSX]

## Sheet: Sheet1
Prot.ID	Gene	Protein	CON1	CON2	CON3	MOD1	MOD2	MOD3	APL-H1	APL-H2	APL-H3	Log2FC MOD/CON	p value MOD/CON	Log2FC APL-H/MOD	p value APL-H/MOD
F1LWD0	AABR07065782.1	Ig-like domain-containing protein	29.5368	37.5886	30.6492	10.4779	9.75698	15.9359	27.0248	32.804	28.423	-1.43464	0.00366623	1.2868	0.00279285
A0A0G2JYW6	AABR07067762.1	Glycine cleavage system H protein	165.901	201.201	172.544	114.78	142.235	142.606	165.017	169.324	190.901	-0.433379	0.0315924	0.39435	0.0273476
M0RC77	Afmid	Kynurenine formamidase	1478.66	1657.54	1556.05	2054.14	2004.95	2019.16	1685.95	1652.76	1693.08	0.373375	0.00834717	-0.272583	6.47e-05
D3ZXH7	Alyref/Thoc4	Aly/REF export factor	76.3793	68.6211	72.2716	99.5396	93.8838	85.4002	78.0549	75.2397	62.6437	0.35985	0.0206255	-0.368734	0.0296502
Q64240	Ambp/Itil	Protein AMBP; Alpha-1-microglobulin	145.602	126.024	138.741	211.7	194.706	180.811	132.105	146.012	134.479	0.516979	0.00813086	-0.509166	0.0110469
Q9JHU5	Arfip1	Arfaptin-1	1336.18	1289.23	1309.97	524.845	518.638	494.014	1121.61	1086.72	1053.35	-1.35592	3.78861e-06	1.08503	0.000164855
B0BNN3	Ca1/Car1	Carbonic anhydrase 1	1214.13	1431.28	1282.98	893.713	1018.41	1026.03	1225.93	1285.22	1336.16	-0.41903	0.0171262	0.38894	0.00604922
D4A9A3	Cenpv	Centromere protein V	144.431	114.368	131.93	182.648	188.418	192.865	150.524	150.619	132.782	0.529348	0.014468	-0.378076	0.00775466
Q5XIA5	Coasy	Coenzyme A synthase	305.647	270.988	304.096	391.729	358.406	349.16	309.049	315.895	285.22	0.319805	0.0137421	-0.272381	0.0200964
Q4V7F2	Creld1	Protein disulfide isomerase Creld1; Cysteine-rich with EGF-like domain protein 1	106.176	110.289	114.651	150.024	159.364	154.251	127.273	132.891	125.853	0.485665	0.000280671	-0.264338	0.00205298
Q6AY55	Dcakd	Dephospho-CoA kinase domain-containing protein	32.9199	25.4962	39.6043	50.7223	55.2895	44.5389	25.666	30.7101	30.2613	0.619096	0.0298787	-0.797188	0.00896417
Q62894	Ecm1	Extracellular matrix protein 1	84.4467	74.5945	75.551	102.159	87.1623	101.132	73.5256	66.8642	73.1079	0.308151	0.0398727	-0.444086	0.0202305
F1LM66	Eftud2	116 kDa U5 small nuclear ribonucleoprotein component	24.4622	23.8936	25.3518	39.7682	40.5457	43.9259	27.0248	30.4309	30.8269	0.753242	0.00285067	-0.492926	0.00243891
Q64350	Eif2b5/Eif2be	Translation initiation factor eIF-2B subunit epsilon	43.1992	44.8733	53.8569	56.1994	61.1437	65.7867	44.991	48.159	49.7756	0.367694	0.0349019	-0.357603	0.0234249
P15429	Eno3	Beta-enolase	153.149	196.83	165.859	327.433	360.358	358.558	69.9021	68.6789	73.1079	1.02037	0.000555395	-2.30535	0.00127612
E9PTZ7	ENSRNOG00000069480	Ig-like domain-containing protein	37.3439	43.7077	46.0369	27.6234	35.1251	33.302	44.84	43.5525	42.2809	-0.403968	0.0407225	0.444101	0.0268446
D3ZU83	Ergic3	Endoplasmic reticulum-Golgi intermediate compartment protein	59.464	38.8999	52.8479	103.35	85.8614	91.5294	68.2414	59.7451	62.078	0.892668	0.00601249	-0.562748	0.0143563
D4A5Q9	Gldc	Glycine decarboxylase	113.073	113.931	116.29	188.601	176.493	173.661	140.71	133.449	148.478	0.650182	0.00362825	-0.350208	0.00361567
A0A0G2K654	H1f2	H1.2 linker histone, cluster member	1003.08	1049.57	1052.29	541.038	540.97	534.875	684.981	666.13	636.76	-0.941349	0.000877572	0.298008	0.0113322
P20760	Igg-2a	Ig gamma-2A chain C region	1418.16	1397.63	1419.2	1018.5	1020.58	1039.72	1470.66	1435.28	1379.29	-0.459992	2.47984e-06	0.477009	0.00276725
P20762	Igg-2C	Ig gamma-2C chain C region	20.8189	27.9729	25.6041	9.04906	14.0934	16.5488	29.8934	43.6921	34.3621	-0.906401	0.0192962	1.44344	0.0150691
P20761	Igh-1a	Ig gamma-2B chain C region; Immunoglobulin heavy chain 1a	1912.09	1989.28	1970	1304.26	1312.42	1307.97	1883.58	1850	1851.74	-0.581134	0.00115377	0.509077	0.000222957
A0A0G2JXL3	Mrps18b	28S ribosomal protein S18b, mitochondrial	41.2474	35.1119	40.7395	67.6298	60.4933	54.5499	39.5558	45.5067	46.806	0.641536	0.0142614	-0.470162	0.026781
P05506	mt-Nd3	NADH-ubiquinone oxidoreductase chain 3	48.9244	43.8534	50.1992	84.5372	95.8352	83.5614	72.1668	77.8919	67.1687	0.884394	0.00306075	-0.28097	0.0387052
P54921	Napa/Snap/Snapa	Alpha-soluble NSF attachment protein	153.8	129.812	135.966	180.505	177.36	155.886	138.596	141.266	122.035	0.29213	0.041345	-0.354241	0.0211896
P05982	Nqo1/Nmor1	NAD(P)H dehydrogenase [quinone] 1	1388.49	1487.66	1399.77	1773.38	1832.36	1889.84	1472.02	1496.84	1516.17	0.362032	0.000922545	-0.293151	0.00473642
Q66WT9	Picalm/CALM	Clathrin-assembly lymphoid myeloid leukemia protein	432.903	396.429	456.459	534.371	552.678	511.993	438.889	427.708	409.234	0.314551	0.0107847	-0.32577	0.00249409
B1WBV4	Plekhf2	Pleckstrin homology and FYVE domain-containing 2	72.3457	64.1047	57.7669	87.1567	80.6577	78.0452	71.8648	62.8161	62.6437	0.340163	0.0340319	-0.317264	0.0169885
E9PT51	Poldip2	DNA polymerase delta-interacting protein 2	192.185	188.089	206.346	265.042	231.999	266.825	210.914	160.53	201.648	0.380894	0.0197301	-0.414553	0.0336529
Q10728	Ppp1r12a/Mbs/Mypt1	Protein phosphatase 1 regulatory subunit 12A	78.7215	71.972	70.0013	97.3964	91.4988	96.6371	82.5842	76.9148	72.4008	0.371601	0.00378321	-0.300152	0.0106958
G3V7Z1	Rcl1	RCG47403	300.443	342.668	288.33	215.51	234.818	252.319	368.836	378.711	385.054	-0.406664	0.0237101	0.688767	0.00171152
Q80ZF7	Rdh10	Retinol dehydrogenase 10	97.1982	82.7533	95.4793	122.4	119.252	108.487	97.6818	93.1074	84.5619	0.346239	0.0161423	-0.346656	0.012178
P25886	Rpl29	60S ribosomal protein L29	1285.31	1297.1	1282.47	823.702	859.481	838.883	1029.06	1042.33	1050.8	-0.615818	7.72009e-05	0.30795	0.000273475
A0A0G2JY82	Scamp1	Secretory carrier-associated membrane	356.914	341.357	363.628	185.506	188.201	194.296	242.317	252.939	249.444	-0.902678	0.000429264	0.390762	0.000162378
A0A140UHX6	Sptb	Spectrin beta chain	492.627	582.77	520.154	372.202	390.279	434.765	559.67	585.585	576.803	-0.414335	0.0188829	0.524415	0.00505047
E9PT82	Strn3	Striatin-3	78.5914	72.5548	69.2446	86.4423	90.6315	87.6476	72.4687	70.354	72.6836	0.264411	0.0190119	-0.296744	0.000992623
F1M155	Svil	Supervillin	64.0181	52.3036	59.7849	76.917	85.6446	74.3676	70.0531	61.2806	62.7851	0.428007	0.0137805	-0.287516	0.0330217
Q66H45	Ttc36	Tetratricopeptide repeat protein 36	258.675	198.433	248.347	352.913	352.335	308.299	278.854	267.596	238.696	0.522788	0.0138376	-0.368379	0.0174633
P81827	Up1	Urinary protein 1; Liver regeneration-related protein LRRG05	155.101	111.746	143.282	218.13	212.052	189.188	156.714	149.363	144.802	0.594723	0.0148499	-0.458063	0.0140844
F1LQ22	Use1	Vesicle transport protein USE1	690.407	696.847	705.689	459.12	478.959	497.487	727.405	767.194	721.18	-0.543913	0.000761423	0.626194	0.000206972
A0A0A0MY25	Rnase1	ribonuclease pancreatic beta-type precursor	33.7006	45.0189	40.4873	72.6306	79.3567	73.7547	10.2664	11.5861	8.06025	0.921209	0.00170029	-2.91584	0.000119093
